# Supplementary material for: A genome-reduced Corynebacterium glutamicum derivative discloses a hidden pathway relevant for 1,2-propanediol production
Source: Microb Cell Fact. 2024 Feb 24;23:62. doi: 10.1186/s12934-024-02337-w (PMC10893638; doi:10.1186/s12934-024-02337-w)
Supplement: Supplementary file 1 — Supplementary Material 1 [file 12934_2024_2337_MOESM1_ESM.xlsx]

## Sheet: Tabelle1
Table S2: List of genes additional deleted in C. glutamicum strain PC2 compared to strain GRS
Gene number	Gene name	Annotation
cg0414	wzz	Cell surface polysaccharide biosynthesis/chain length determinant
cg0415	ptpA2	Putative protein-tyrosine-phosphatase (EC:3.1.3.48)
cg0416	-	Putative secreted protein, carrying a eukaryotic domain
cg0417	capD	Putative dTDP-glucose 4,6-dehydratase, transmembrane protein (EC:4.2.1.46)
cg0418	-	Putative aminotransferase, involved in cell wall biosynthesis
cg0419	-	Putative glycosyltransferase (EC:2.4.-)
cg0420	-	Putative glycosyltransferase (EC:2.4.-)
cg0421	wzx	Putative PST O-antigen protein, multidrug/oligosaccharidyl-lipid/polysaccharide (MOP) translocase
cg0422	murA	UDP-N-acetylglucosamine 1-carboxyvinyltransferase (EC:2.5.1.7)
cg0423	murB	UDP-N-acetylenolpyruvoylglucosamine reductase (EC:1.1.1.158)
cg0424	-	Putative glycosyltransferase (EC:2.4.-)
cg0426	tnp17a(ISCg17a)	Transposase, putative pseudogene
cg0427	tnp17b(ISCg17a)	Transposase, putative pseudogene
cg0428	tnp17c(ISCG17a)	Transposase, putative pseudogene
cg0431	-	Putative membrane protein, involved in polysaccharide acetylation
cg0432	-	Putative lipopolysaccharide modification acyltransferase
cg0433	-	Hypothetical protein
cg0434	-	Hypothetical protein
cg0435	udgA1	UDP-glucose 6-dehydrogenase (EC:1.1.1.22)
cg0436	-	Hypothetical protein
cg0437	wzy	Putative membrane protein, involved in polysaccharide polymerization
cg0438	-	Putative glycosyltransferase (EC:2.4.-)
cg0439	-	Putative acetyl transferase (EC:2.3.1.-)
cg0440	-	Hypothetical protein
cg0635	-	Putative NAD-dependent aldehyde dehydrogenase
cg0636	-	Putative membrane protein
cg0637	betB	Putative betaine aldehyde dehydrogenase (BADH) (EC:1.2.1.8)
cg0638	-	Hypothetical protein
cg0639	-	Putative ferredoxin reductase (EC:1.18.1.3)
cg0640	fdxB	2Fe-2S ferredoxin
cg0641	fabG2	Putative secreted short-chain dehydrogenase (EC:1.1.1.100)
cg0642	-	Conserved hypothetical protein, probably DNA-binding
cg0644	-	Pyruvate phosphate dikinase, PEP/pyruvate-binding (EC:2.7.9.2)
cg0645	cytP	Putative cytochrome P450 (EC:1.14.15.1)
cg0646	-	Putative transcriptional regulator, IclR-family
cg0704	-	Conserved hypothetical protein
cg0705	-	Hypothetical protein
cg0706	-	Conserved putative membrane protein
cg0707	cgtS7	Two-component system, sensory histidine kinase
cg0709	cgtR7	Two-component system, transcriptional response regulator
cg0710	-	Putative membrane protein
cg0711	-	Putative membrane protein
cg0712	-	Putative secreted protein
cg0713	-	Conserved hypothetical protein
cg0714	-	Hypothetical protein
cg0715	-	Putative secreted protein
cg0716	-	Conserved hypothetical protein
cg0717	crtEb	Lycopene elongase
cg0718	crtYf	C50 carotenoid epsilon cyclase
cg0719	crtYe	C50 carotenoid epsilon cyclase
cg0720	crtI2	Phytoene dehydrogenase (desaturase) (EC:1.3.99.-)
cg0721	crtB2	Phytoene synthetase (EC:2.5.1.-)
cg0722	-	Putative multidrug efflux protein, resistance-nodulation-cell division (RND) superfamily
cg0723	crtE	Geranylgeranyl pyrophosphate synthase (EC:2.5.1.29)
cg0725	-	Putative transcriptional regulator, MarR-family
cg0726	-	Putative secreted lipoprotein
cg0727	-	Putative nucleoside-diphosphate-sugar epimerase
cg0728	phr	Deoxyribodipyrimidine photo-lyase (EC:4.1.99.3)
cg0730	-	Putative glycosyl transferase
cg0731	-	Hypothetical protein
cg0732	-	ABC-type transporter, permease subunit
cg0733	-	ABC-type transporter, ATPase subunit
cg0735	metI	ABC-type methionine transporter, permease subunit (TC 3.A.1.24.1)
cg0736	metN	ABC-type methionine transporter, ATPase subunit (TC 3.A.1.24.1)
cg0737	metQ	ABC-type methionine transporter, substrate-binding lipoprotein (TC 3.A.1.24.1)
cg0738	dnaE2	Putative DNA polymerase III, alpha chain (EC:2.7.7.7)
cg0739	-	Putative integral membrane protein
cg0740	-	Putative membrane protein
cg0741	sirR	Transcriptional repressor, DtxR-family
cg0742	-	Putative integral membrane protein
cg0745	-	Putative NAD-dependent protein deacetylase, SIR2-family
cg0747	-	Conserved hypothetical protein
cg0748	-	ABC-type putative iron-siderophore transporter, substrate-binding lipoprotein
cg0822	-	Conserved hypothetical protein
cg0823	ntaA	Putative nitrilotriacetate monooxygenase, subunit A (EC:1.14.13.-)
cg0824	tnp5a(ISCg5a)	Transposase
cg0825	-	Putative short chain dehydrogenase related to 3-oxoacyl-(acyl-carrier protein) reductase
cg0826	-	Putative membrane protein
cg0828	-	Putative dihydrofolate reductase
cg0829	-	Conserved hypothetical protein, glyoxylase-family
cg0830	-	Putative membrane protein
cg0831	tusG	ABC-type trehalose transporter, permease subunit
cg0832	tusF	ABC-type trehalose transporter, permease subunit
cg0833	-	Conserved hypothetical protein
cg0834	tusE	ABC-type trehalose transporter, substrate-binding lipoprotein
cg0835	tusK	ABC-type trehalose transporter, substrate-binding lipoprotein
cg0836	-	Hypothetical protein
cg0837	-	Hypothetical protein
cg0838	-	Putative helicase
cg0839	-	Hypothetical protein
cg0840	-	Conserved hypothetical protein
cg0841	-	Conserved hypothetical protein
cg0842	-	Putative DNA helicase
cg0843	-	Putative helicase
cg0844	-	Type II restriction enzyme, methylase subunit
cg0845	-	DNA/RNA helicase, superfamily II
cg1018	-	Putative ATP-dependent DNA helicase (EC:3.6.1.-)
cg1019	-	Conserved hypothetical protein, probably metal-dependent hydrolase
cg1020	-	Hypothetical protein
cg1021	-	Hypothetical protein, probable esterase/lipase
cg1022	tnp6a(ISCg6a)	Transposase
cg1023	tnp6b(ISCg6a)	Transposase
cg1024	tnp7a(ISCg7a)	Transposase
cg1025	-	Hypothetical protein
cg1027	dld	D-Lactate dehydrogenase (EC:1.1.1.28)
cg1028	-	Putative restriction-modification system methylase (EC:2.1.1.72)
cg1030	tnp6c(ISCg6c)	Transposase
cg1031	tnp6d(ISCg6c)	Transposase
cg1032	-	Putative transcriptional regulator, ArsR-family
cg1033	-	Putative secondary Cd2+ transporter, cadmium resistance (CadD) family
cg1172	-	Conserved hypothetical protein, putative plasmid maintenance system killer protein
cg1173	-	Conserved hypothetical protein, putative plasmid maintenance system antidote protein
cg1174	arcB	Putative ornithine carbamoyltransferase (EC:2.1.3.3)
cg1175	-	Putative acetyltransferase, GNAT-family
cg1176	-	Putative short chain dehydrogenase
cg1178	tnp9a(ISCg9a)	Transposase
cg1179	-	Putative membrane protein
cg1180	-	Glycosyltransferase, probably involved in cell wall biogenesis
cg1181	-	Glycosyltransferase, probably involved in cell wall biogenesis
cg1182	-	Putative membrane protein
cg1183	-	Hypothetical protein
cg1184	tnp10c(ISCg10a)	Transposase, putative pseudogene
cg1185	tnp10b(ISCg10a)	Transposase, putative pseudogene
cg1187	tnp10a(ISCg10a)	Transposase, putative pseudogene
cg1189	-	Hypothetical protein
cg1190	-	Hypothetical protein
cg1191	-	Hypothetical protein
cg1192	-	Putative oxidoreductase, aldo/keto reductase family
cg1193	-	Conserved hypothetical protein, putative carboxymuconolactone decarboxylase
cg1194	-	Predicted nucleoside-diphosphate-sugar epimerase
cg1195	-	Putative permease, sulfate permease (SulP) family
cg1197	-	ABC-type putative lipoprotein release transporter, ATPase subunit
cg1198	-	Hypothetical protein
cg1199	-	Hypothetical protein
cg1200	-	Hypothetical protein
cg1201	-	Hypothetical protein
cg1202	-	Conserved hypothetical protein
cg1203	-	Putative magnesium chelatase, ChlI subunit
cg1204	-	Conserved hypothetical protein, similar to 2,3-PDG dependent phosphoglycerate mutase
cg1205	-	Conserved hypothetical protein
cg1206	-	Conserved hypothetical protein
cg1207	-	ABC-type transporter, ATPase subunit
cg1208	-	Conserved hypothetical protein
cg1209	-	Putative Zn-ribbon-containing protein, involved in phosphonate metabolism
cg1210	-	Putative membrane protein
cg1211	-	Putative transcriptional regulator, MarR-family
cg1212	-	Putative antibiotic efflux permease, MFS-type
cg1213	tnp1a(ISCg1a)	Transposase
cg1291	-	Putative membrane protein
cg1292	-	Flavin-containing monooxygenase 3 (EC:1.14.13.8)
cg1293	-	Putative secreted protein
cg1294	-	Putative esterase, alpha-beta hydrolase superfamily
cg1295	-	Putative hydrolase/acyltransferase, alpha/beta hydrolase superfamily
cg1296	-	Conserved hypothetical protein, putative non-ribosomal peptide synthetase module
cg1297	-	Hypothetical protein
cg1298	cydC	ABC-type putative multidrug/protein/lipid transporter, ATPase and permease subunit
cg1299	cydD	ABC-type putative multidrug/protein/lipid transporter, ATPase and permease subunit
cg1300	cydB	Cytochrome d ubiquinol oxidase subunit II (EC:1.10.3.-)
cg1301	cydA	Cytochrome d ubiquinol oxidase subunit I (EC:1.10.3.-)
cg1302	-	Putative nuclease, HKD-family
cg1303	-	NTP pyrophosphohydrolase (EC:3.6.1.-)
cg1304	-	Putative secreted protein
cg1305	-	Amino acid permease
cg1340	arnR	transcriptional regulator ArsR-family
cg1341	narI	Respiratory nitrate reductase 2, gamma chain (EC:1.7.99.4)
cg1342	narJ	Respiratory nitrate reductase 2, delta chain (EC:1.7.99.4)
cg1343	narH	Respiratory nitrate reductase 2, beta chain (EC:1.7.99.4)
cg1344	narG	Respiratory nitrate reductase 2, alpha chain (EC:1.7.99.4)
cg1345	narK	Putative nitrate/nitrite permease, MFS-type
cg1346	mog	Putative molybdopterin biosynthesis protein Mog
cg1347	-	Putative secreted or membrane protein
cg1348	-	Putative membrane protein, containing a CBS domain
cg1349	-	Putative membrane protein, containing a CBS domain
cg1350	mob	Putative molybdopterin-guanine dinucleotide biosynthesis protein
cg1351	moeA3	Molybdopterin biosynthesis protein MoeA
cg1352	moaA	Molybdopterin biosynthesis protein A
